# Supplementary material for: Epidemiology of carbapenem-resistant Klebsiella pneumoniae bloodstream infections after renal transplantation from donation after cardiac death in a Chinese hospital: a case series analysis
Source: Antimicrob Resist Infect Control. 2018 May 21;7:66. doi: 10.1186/s13756-018-0355-8 (PMC5963103; doi:10.1186/s13756-018-0355-8)
Supplement: Supplementary file 3 — Table S4. Analysis of clinical characteristics of 5 kidney recipients infected with Klebsiella pneumoniae carbapenem resistant K. pneumoniae. (XLSX 12 kb) [file 13756_2018_355_MOESM3_ESM.xlsx]

## Sheet: Sheet1
Table 4. Analysis of clinical characteristics of 5 kidney recipients infected with Klebsiella pneumoniae carbapenem resistant K. pneumoniae
Variables	Survivors (n=1)	Non-survivors (n=4)	Case 1	Case 2	Case 3	Case 4	Case 5
Age (years) at renal transplant, median(range)	51	47(44-54)	47	47	51	44	54
Male gender, n(%)	1(100)	2(50)	Male	Female	Male	Female	Male
Ureteral stent	1(100)	0(0)	No	No	Yes	No	No
Indwelling catheters	1(100)	4(100)	Yes	Yes	Yes	Yes	Yes
Continual renal replacement therapy (CRRT), n(%)	1(100)	4(100)	Yes	Yes	Yes	Yes	Yes
Blood transfusion, n(%)	1(100)	4(100)	Yes	Yes	Yes	Yes	Yes
Intervention for focus control <48h, n(%)	1(100)	4(100)	Yes	Yes	Yes	Yes	Yes
Polymicrobial Infection, n(%)	0(0)	3(75)	Yes	Yes	No	No	Yes
Acute rejection, n(%)	1(100)	2(50)	No	Yes	Yes	Yes	No
Cytomegalovirus disease, n(%)	1(100)	2(50)	Yes	No	Yes	No	Yes
CRKP-BSI, n(%)	1(100)	4(100)	Yes	Yes	Yes	Yes	Yes
Complication of infection
Organ-space surgical site(OSSS)，n(%)	1(100)	4(100)	Yes	Yes	Yes	Yes	Yes
Surgical wound，n(%)	1(100)	2(50)	Yes	No	Yes	No	Yes
Pneumoniae，n(%)	1(100)	4(100)	Yes	Yes	Yes	Yes	Yes
Urinary tract，n(%)	1(100)	4(100)	Yes	Yes	Yes	Yes	Yes
Pleural effusion，n(%)	1(100)	4(100)	Yes	Yes	Yes	Yes	Yes
Pneumothorax，n(%)	0(0)	3(75)	Yes	Yes	No	No	Yes
Abdominal effusion，n(%)	1(100)	3(75)	Yes	No	Yes	Yes	Yes
Time (days) from kidney transplant to the excision of the transplanted kidney, median(range)	43	17(14-39)	39	14	43	17	NA
Time (days) from kidney transplant to ICU department, median(range)	43	0.5(0-39)	39	1	43	0	0
Time (days) from kidney transplant to rupture of the artery of the transplanted kidney, median(range)	43	40(16-74)	40	16	43	NA	74
Time (days) from kidney transplant to thrombus of the artery of the transplanted kidney, median(range)	43	13	NA	NA	43	13	NA
Time (days) from kidney transplant to the first BSI, median(range)	37	23.5(5-43)	43	32	37	5	15
Time (days) from kidney transplant to death/automatically discharge/discharge upon recovery, median (range)	63	64.5(25-90)	90	53	63	25	76
LOS after first BSI onset, Days, median (range)	28	34.5(13-61)	48	21	28	13	61
ICU-LOS, Days, median (range)	20	27.5(13-42)	20	36	20	13	42
Total LOS, Days, median (range)	64	67.5(37-89)	90	58	64	37	77
PBS score on the onset of first BSI, median (range)	3	2(0-4)	0	2	3	4	2
SOFA score on the onset of first BSI, median (range)	9	9(7-13)	10	13	9	8	7
Serum creatinine(µmol/L) before renal transplant, median(range)	1280	932.3(353.1-1025.4)	977	1025.4	1280	353.1	887.6
Serum creatinine(µmol/L) after renal transplant, median(range)	800	264.55(100.0-712.0)	712	244.9	800	100	284.2
Serum creatinine (µmol/L) at first BSI, median (range)	609.4	301.6(64.8-487.6)	473.6	487.6	609.4	64.8	129.6
Serum creatinine (µmol/L) at the 7th day after first BSI, median (range)	453.4	225.3(75.9-543.7)	543.7	329.8	453.4	120.8	75.9
Serum creatinine (µmol/L) at the 14th after first BSI, median (range)	473.8	122.2(42.6-329.3)	329.3	148	473.8	42.6	96.4
Combination antibiotic therapy, n(%)	1(100)	4(100)	Yes	Yes	Yes	Yes	Yes
The total medical costs, ¥, median(range)	396500	773544.885(389384.58-823905.48)	752673	823905	396500	389385	794417
Prognosis（Survival or Death/Total, %）	0.2	0.8	Death	Death	Survival	Death	Death
BSI: Bloodstream infection; CRKP: Carbapenem resistant klebsiella pneumoniae; ICU: Intensive care unit; LOS: length of stay; NA: non-applicable; PBS: Pitt bacteria score; SOFA: Sequential organ failure assessment
