# Supplementary material for: Epidemiology of carbapenem-resistant Klebsiella pneumoniae bloodstream infections after renal transplantation from donation after cardiac death in a Chinese hospital: a case series analysis
Source: Antimicrob Resist Infect Control. 2018 May 21;7:66. doi: 10.1186/s13756-018-0355-8 (PMC5963103; doi:10.1186/s13756-018-0355-8)
Supplement: Supplementary file 4 — Table S3. Antibiotic susceptibility of 5 stains of carbapenem-resistant K. pneumoniae isolated from first bloodstream infections in kidney transplant recipients. (XLSX 9 kb) [file 13756_2018_355_MOESM4_ESM.xlsx]

## Sheet: Sheet1
Table 3. Antibiotic susceptibility of 5 stains of carbapenem-resistant K. pneumoniae isolated from first bloodstream infections in kidney transplant recipients
Antibiotic	Proportion of resistance(%)	Case 1	Case 2	Case 3	Case 4	Case 5
		(MIC or Zone diameter)	(MIC or Zone diameter)	(MIC or Zone diameter)	(MIC or Zone diameter)	(MIC or Zone diameter)
Imipenem	80	≧16_R	4_R	≧16_R	≧16_R	2_I
Meropenem	100	6_R	4_R	NA	≧16_R	NA
Gentamicin	100	≧16_R	≧16_R	≧16_R	≧16_R	≧16_R
Amikacin	80	≧64_R	≦2_S	≧64_R	≧64_R	≧64_R
Minocycline/Tigecycline*	0	13_I	NA	18_S	NA	24_S
Ciprofloxacin	80	≧4_R	1_S	≧4_R	≧4_R	≧4_R
Levofloxacin	80	≧8_R	1_S	≧8_R	≧8_R	≧8_R
Tobramycin	80	≧16_R	4_S	≧16_R	≧16_R	≧16_R
K. pneumoniae: Klebsiella pneumoniae; MIC: minimum inhibitory concentration; NA: Non-applicable; R: Resistant; I: Intermediate; S: Sensitive; * The susceptibility test was shown in zone diameter, based on disc-diffusion method.
